# Supplementary material for: Feruloyl Esterase (LaFae) from Lactobacillus acidophilus: Structural Insights and Functional Characterization for Application in Ferulic Acid Production
Source: Int J Mol Sci. 2023 Jul 6;24(13):11170. doi: 10.3390/ijms241311170 (PMC10342849; doi:10.3390/ijms241311170)
Supplement: Supplementary file 1 [file ijms-24-11170-s001.zip]

Archive with 1 entries (1 files):
- ijms-2410694-supplementary.pdf
